# Supplementary material for: The Occurrence of Illicit Smart Drugs or Nootropics in Europe and Australia and Their Associated Dangers: Results from a Market Surveillance Study by 12 Official Medicines Control Laboratories
Source: J Xenobiot. 2025 Jun 6;15(3):88. doi: 10.3390/jox15030088 (PMC12193813; doi:10.3390/jox15030088)
Supplement: Supplementary file 1 [file jox-15-00088-s001.zip]

Archive with 1 entries (1 files):
- jox-3620192-supplemental_S1_FINAL.xlsx
