# Supplementary material for: The Occurrence of Illicit Smart Drugs or Nootropics in Europe and Australia and Their Associated Dangers: Results from a Market Surveillance Study by 12 Official Medicines Control Laboratories
Source: J Xenobiot. 2025 Jun 6;15(3):88. doi: 10.3390/jox15030088 (PMC12193813; doi:10.3390/jox15030088)
Supplement: Supplementary file 1 [file jox-15-00088-s001.zip › jox-3620192-supplemental_S1_FINAL.xlsx]

## Sheet: cleaned up_per sample
number of molecule counts	number of samples	Product name	Country where the product was sampled	Sample origin	Sample source	Type of product	Labelled or suspected purpose of use	Dosage form	List of labelled components / strength	Name of Identified "nootropic"	Content of "nootropic"
											Enter a value	Unit of measurement can be chosen in the list
1	1	Centurion Labz Legion	Germany - BY	Targeted Police / Customs	Legal Source	Food supplements	Energizer, Fat burner	Capsules	Caffeine anhydrous: 250 mg, Methylhexanamine (Geranium Extract): 60 mg, N-Acetyl L-tyrosine: 50 mg, Synephrine: 33 mg, Alpha Yohimbine: 2 mg	DMPA	43	mg/unit
2	2	Core Labs X Therma Lean Fat Burner	Germany - BY	Targeted Police / Customs	Legal Source	Food supplements	Energizer, Fat burner	Capsules	Caffeine anhydrous 100 mg, Mucuna pruriens (99,6 % L-dopa) 100 mg, β-Phenethylamine 50 mg, Yohimbe extract 8 % 25 mg	Piracetam	60	mg/unit
3	3	Core Labs NTZ Limitless	Germany - BY	Targeted Police / Customs	Legal Source	Food supplements	Energizer, Fat burner	Capsules	N-Acetyl-Tyrosine (NALT): 250 mg, Acetyl-Carnitine (ALC): 200 mg, Alpha GPC: 150 mg, Modafinil: 100 mg	N-Acetyltyrosin	50	mg/unit
4										Modafinil	88
5	4	Core Labs X PCT Pro	Germany - BY	Targeted Police / Customs	Legal Source	Food supplements	Energizer, hormone blocker	Capsules	Tribulus terrestris 90 %: 300 mg; Saw palmetto extract: 150 mg; Mucuna pruriens (99 % L-Dopa): 100 mg; Arimistan (Androsta-3,5-diene-7,17-dione): 50 mg	L-DOPA	45	mg/unit
6	5	Revange Knock Out	Germany - BY	Targeted Police / Customs	Legal Source	Food supplements	Sleep promoter	Capsules	Phenibut 250 mg, GABA 100 mg, Mucuna Pruriens Extract (Standardized to 98 % L-Dopa) 100 mg, 5-HTP 100 mg, Picamilon 100 mg, Melatonin 10 mg	melatonin	up to7,5	mg/unit
7										5-HTP	79
8										Phenibut	81
9										L-DOPA	26
10	6	Revange Phenibut Pure	Germany - BY	Targeted Police / Customs	Legal Source	Food supplements	Sleep promoter	white powder	Phenibut (β-Phenyl-γ-aminobutyric acid): 1000 mg	Phenibut	1000	mg/g
11	7	Revange Piracetam	Germany - BY	Targeted Police / Customs	Legal Source	Food supplements	Energizer, memory enhancer	white powder	Piracetam (2-oxo-1-pyrrolidine-acetamide) 1000 mg	Piracetam	989	mg/g
12	8	Modalert 200	Germany - BY	Targeted Police / Customs	Illegal Source	falsified medicine - like a medicine	unknown	Tablets	Modafinil USP 200 mg	Modafinil	196	mg/unit
13	9	Unknown	Sweden	Targeted police/Customs	Illegal Source	Unknown	Unknown	Tablets	Unlabelled	DMPA	not performed	not performed
14	10	Unknown	Sweden	Targeted police/Customs	Illegal Source	Unknown	Unknown	Tablets	Unlabelled	DMPA	not performed	not performed
15	11	Gabasign-800	Sweden	Targeted police/Customs	Illegal Source	Falsified medicine	Unknown	Tablets	Gabapentin 800 mg/tablet	Gabapentin	795	mg/tablet
16	12	Gäsper	Sweden	Internet	Legal Source	Food supplements	Unknown	Tablets	Melatonin 3 mg/tablet, 5-Hydroxytryptophan 2 mg/tablet	melatonin	3	mg/tablet
17										5-HTP	2
18	13	Unknown	Sweden	Targeted police/Customs	Illegal Source	Unknown	Unknown	Capsules	Unlabelled	Aniracetam	735	mg/capsule
19	14	Unknown	Sweden	Targeted police/Customs	Illegal Source	Unknown	Unknown	Capsules	Unlabelled	Vinpocetin	24	mg/capsule
20	15	Unknown	Sweden	Targeted police/Customs	Illegal Source	Unknown	Unknown	Solution / Liquid	Unlabelled	Noopept	20	mg/ml
21	16	Unknown	Sweden	Targeted police/Customs	Illegal Source	Other	Unknown	Gummy bears	Unlabelled	Melatonin	not performed	not performed
22										5-HTP
23	17	9-MBC	The Netherlands	Doping authority	Unknown	Unknown	Unknown	white capsules filled with white powder	9-MBC, 15mg/capsule	9-MBC	11.85	mg/capsule
24	18	NSI-189	The Netherlands	Doping authority	Unknown	Unknown	Unknown	white capsules filled with white powder	NSI-189, 20mg/capsule	NSI-189	19.07	mg/capsule
25	19	Bromantane	The Netherlands	Doping authority	Unknown	Unknown	Unknown	white capsules filled with white powder	Bromantane, 50mg/capsule	Bromantane	33.18	mg/capsule
26	20	Oxiracetam	The Netherlands	Doping authority	Unknown	Unknown	Unknown	white capsules filled with white powder	Oxiracetam, 500mg/capsule	Oxiracetam	270.67	mg/capsule
27	21	IDRA-21	The Netherlands	Doping authority	Unknown	Unknown	Unknown	white capsules filled with white powder	IDRA-21, 10mg/capsule	IDRA-21	12.1	mg/capsule
28	22	J-147	The Netherlands	Doping authority	Unknown	Unknown	Unknown	white capsules filled with white powder	J-147, 10mg/capsule	J-147	3.68	mg/capsule
29	23	Galantamine hydrobromine	The Netherlands	Doping authority	Unknown	Unknown	Unknown	white capsules filled with white powder	Galantamine hydrobromine, 6mg/capsule	Galantamine hydrobromine	3.98	mg/capsule
30	24	Centrophenoxine	The Netherlands	Doping authority	Unknown	Unknown	Unknown	white capsules filled with white powder	Centrophenoxine, 250mg/capsule	Meclofenoxate	251.1	mg/capsule
31	25	Migräne	Austria	Targeted Police / Customs	Illegal Source	Medicinal product		Capsules		5-HTP	90.4	mg/capsule
32	26	Modafinil Tablets USP100mg MODAHEAL®100	Austria	Targeted Police / Customs	Illegal Source	Medicinal product		Tablets		Modafinil
33	27	Zein Pharma L-Dopa plus	Italy	Internet	Unknown	Food supplements	unknown	Capsules	L-dopa / 105mg/cps	L-DOPA
34	28	L-Dopa	Italy	Internet	Unknown	Food supplements	unknown	Capsules	L-dopa / 117mg/cps	L-DOPA
35	29	Nefiracetam	Italy	Internet	Unknown	falsified medicine - like a medicine	GABAergic, cholinergic and monoaminergic neuronal system enhancer	Capsules	Nefiracetam / 200mg/cps	Pramiracetam
36										Nefiracetam
37	30	Pramiracetam	Italy	Internet	Unknown	falsified medicine - like a medicine	Improve cognitive defects related with traumatic brain wounds. Pramiracetam was also potent in the therapy of cognitive disorders of traumatic origins and cerebrovascular	Capsules	Pramiracetam / 200mg/cps	Pramiracetam
38										Nefiracetam
39	31	Aniracetam	Italy	Internet	Unknown	falsified medicine - like a medicine	Nootropic and neuroprotective drug	Capsules	Aniracetam / 500mg/cps	Aniracetam
40	32	Dopa mucuna	Italy	Internet	Unknown	Food supplements	Brain support. Dopamine is a neurotransmitter that promotes enjoyment and interest in life. Dopa Mucuna helps the body with what it needs to make this important neurotransmitter.	Capsules	L-dopa / 60mg/cps	L-DOPA
41	33	Mucuna Puriens 15% L-Dopa	Italy	Internet	Unknown	Food supplements	Not reported	Capsules	L-dopa / 60mg/cps	L-DOPA
42	34	Omberacetam (Noopept)	Italy	Internet	Unknown	falsified medicine - like a medicine	Nootropic and cognitive effects	Capsules	Omberacetam (Noopept) / 10mg/cps	Noopept
43	35	Picamilon N-Nicotinoyl GABA	Italy	Internet	Unknown	Food supplements	Not reported	Capsules	Picamilon (N-nicotinoyl-GABA) / 50 mg/cps	Picamilon
44	36	Noopept	Italy	Internet	Unknown	Food supplements	Cognitive support	Tablets (sublingual)	Noopept / 10mg/tablet	Noopept
45	37	Waklert 150	Belgium	police	Illegal Source	falsified medicines	Armodafinil tablets	tablets	150 mg armodafil	modafinil
46	38	Modivigil 200	Belgium	police	Illegal Source	falsified medicines	Modafinil, 200 mg	tablets	200 mg modafinil	modafinil
47	39	Somatropin-6X --- 120cc Vial-ACL-120	Belgium	customs	Illegal Source	dietary supplement	nootropic	liquid	Somatropin-12X, L-Dopa-6X, distilled water, ethylalcohol, natural & artificial flavour	L-DOPA
48	40	no information	Belgium	police	Illegal Source	falsified medicines	nootropic	capsules	none	pregabaline
49	41	Rilatinz 30	Belgium	police	Illegal Source	falsified medicines	methylphenidate	capsules	methylphenidate 25 mg/ capsule	methylphenidate	25.5	mg/capsule
50	42	none	Belgium	customs	Illegal Source	falsified medicines	nootroptic	tablets	none	methylphenidate
51	43	Phenibut FAA	Belgium	customs	Illegal Source	raw material	nootroptic	powder	Phenibut	phenibut
52	44	no information	Belgium	police	Illegal Source	falsified medicines	nootroptic	tablets	methylphenidate	methylphenidate
53	45	Waklert 150	Belgium	police	Illegal Source	falsified medicines	Armodafinil tablets	tablets	150 mg armodafil	modafinil
54	46	Methylphenidate	Belgium	police	Illegal Source	falsified medicines	methylphenidate	tablets	10 mg methylphenidate/ tablet	methylphenidate
55	47	Modalert 200	Belgium	police	Illegal Source	falsified medicines	Modafinil, 200 mg	tablets	200 mg modafinil	modafinil
56	48	Adrafinil, next valley	Belgium	police	Illegal Source	dietary supplement	nootropic	capsules	adrafinil	Adrafinil
57	49	none	Belgium	customs	Illegal Source	raw material	no label	powder	none	pregabaline
58	50	Noopept, rat's army	Belgium	customs	Illegal Source	falsified medicines	nootropic	liquid	noopept 20 mg/mL	noopept
59	51	PGN 150	Belgium	customs	Illegal Source	falsified medicines	nootropic	capsules	none	pregabaline
60	52	PGN 300	Belgium	customs	Illegal Source	falsified medicines	nootropic	capsules	none	pregabaline
61	53	none	Belgium	customs	Illegal Source	unknown	unknown	powder	none	bromantane
62	54	Modalert 200	Belgium	inspectors	Illegal Source	falsified medicines	Modafinil, 200 mg	tablets	200 mg modafinil	modafinil
63	55	sex opium liquid	Belgium	customs	Illegal Source	other	sexual arrouser	liquid	none	mitragyinine
64	56	Maxosize, ayurvedic blend	Belgium	customs	Illegal Source	dietary supplements	lots of different herbal ingredients, including Macuna pruriens	capsules	90 mg Macuna pruriens	L-DOPA
65	57	white caps	Belgium	customs	Illegal Source	dietary supplements	no label	capsules	none labeled	L-DOPA
66	58	Emoxypine, nootropics depot	Belgium	customs	Illegal Source	dietary supplements	nootropic	capsules	125 mg emoxypine	emoxypine
67	59	Neboglamine	Belgium	customs	Illegal Source	other	nootropic	powder	neboglamine	neboglamine
68	60	Dihexa	Belgium	customs	Illegal Source	dietary supplement	Dihexa	capsules	5 mg per capsule	Dihexa
69	61	Melatonin Max Str 10mg tablets	Australia	Targeted Police / Customs	Illegal Source	dietary supplement		Tablet	10 mg/tab	Melatonin	10.2	mg/tab
70	62	Detoxologie Melatomax	Australia	Targeted Police / Customs	Illegal Source	dietary supplement		Tablet	10 mg/tab	Melatonin	10.1	mg/tab
71	63	Piping Rock (two bottles)	Australia	Targeted Police / Customs	Illegal Source	dietary supplement		Tablet	12 mg/tab	Melatonin	12.9 & 13.4	mg/tab
72	64	Piping Rock (two bottles)	Australia	Targeted Police / Customs	Illegal Source	dietary supplement		Tablet	10 mg/tab	Melatonin	10.6 & 11.0	mg/tab
73	65	1 vial containing white powder labelled 'H002-B'	Australia	Targeted Police / Customs	Illegal Source	illegal medicine		Powder	N/A	Noopept	40	mg/g
74	66	1 vial containing white powder labelled 'D004-A'	Australia	Targeted Police / Customs	Illegal Source	illegal medicine		Powder	N/A	Noopept	100	%w/w
75	67	1 vial containing clear liquid labelled 'A002 wash'	Australia	Targeted Police / Customs	Illegal Source	illegal medicine		Powder	N/A	Noopept	0.18	mg/g
76	68	1 bag of 'Noopept' white powder labelled 'I008'	Australia	Targeted Police / Customs	Illegal Source	raw material		Powder	N/A	Noopept	94	%w/w
77	69	Bag of white powder labelled 'H002'	Australia	Targeted Police / Customs	Illegal Source	raw material		Powder	N/A	Noopept	36	mg/g
78	70	2 bags of 'Phenibut' white powder labelled 'I009'	Australia	Targeted Police / Customs	Illegal Source	raw material		Powder	N/A	Phenibut	97	%w/w
79	71	Lipstick Capsule	Australia	Targeted Police / Customs	Illegal Source	illegal medicine		Capsule	N/A	Mitragynine	6.7	mg/capsule
80	72	1 bag of 'Phenylpiracetam' white powder labelled 'I006'	Australia	Targeted Police / Customs	Illegal Source	raw material		Powder	N/A	Phenylpiracetam	100	%w/w
81	73	1 bag of 'Aniracetam' white powder labelled D003'	Australia	Targeted Police / Customs	Illegal Source	raw material		Powder	N/A	Aniracetam	6.3	mg/g
82	74	NMN	Australia	Targeted Police / Customs	Illegal Source	dietary supplement		Capsule	N/A	Aniracetam	0.14	mg/capsule
83	75	3 bags of 'Piracetam' white powder labelled 'I010'	Australia	Targeted Police / Customs	Illegal Source	raw material		Powder	N/A	Piracetam	100	%w/w
84	76	3 bags of 'Aniracetam' white powder labelled 'I005'	Australia	Targeted Police / Customs	Illegal Source	raw material		Powder	N/A	Piracetam	73.9	mg/g
85	77	1 vial containing white powder labelled 'H001-A'	Australia	Targeted Police / Customs	Illegal Source	illegal medicine		Powder	N/A	Adrafinil	246	mg/g
86	78	1 vial containing pink powder labelled 'D007-A'	Australia	Targeted Police / Customs	Illegal Source	illegal medicine		Powder	N/A	Adrafinil	99	%w/w
87	79	1 vial containing pink powder labelled 'D006-A'	Australia	Targeted Police / Customs	Illegal Source	illegal medicine		Powder	N/A	Adrafinil	99	%w/w
88	80	2 bags of 'Adrafinil' brown powder labelled 'I004'	Australia	Targeted Police / Customs	Illegal Source	raw material		Powder	N/A	Adrafinil	97	%w/w
89	81	FOCUS Adrafinil capsules 300mg	Australia	Targeted Police / Customs	Illegal Source	illegal medicine		Capsule	300mg/cap	Adrafinil	293	mg/capsule
90	82	Excalibur Labs Hero Boost	Australia	Targeted Police / Customs	Illegal Source	dietary supplement		Capsule	Mucuna Pruriens (L-Dopa) - 200mg	L-DOPA	4.3	mg/capsule
91	83	Rhino Nutrition MEGASTAK 30 Capsules	Australia	Targeted Police / Customs	Illegal Source	dietary supplement		Capsule	N/A	L-DOPA	40.8	mg/capsule
92	84	Redcon1 Mental Trigger capsules	Australia	Targeted Police / Customs	Illegal Source	dietary supplement		Powder	Mucuna Pruriens (L-Dopa) - 35mg	L-DOPA	35.1	mg/g
93	85	Under Cover Pina Colada	Australia	Targeted Police / Customs	Illegal Source	dietary supplement		Powder	Mucuna Pruriens (L-Dopa) - 100mg	L-DOPA	7.9	mg/g
94	86	Under Cover Pina Colada	Australia	Targeted Police / Customs	Illegal Source	dietary supplement		Powder	Mucuna Pruriens (L-Dopa) - 100mg	L-DOPA	6.5	mg/g
95	87	Emrald Labs – Pre Shred – Blue Crush powder	Australia	Targeted Police / Customs	Illegal Source	dietary supplement		Powder	Velvet Bean (Mucuna Pruriens) - 50mg	L-DOPA	3.9	mg/g
96	88	KAN-KIL Immune & Digest	Australia	Targeted Police / Customs	Illegal Source	dietary supplement		Capsule	N/A	L-DOPA	1.2	mg/capsule
97	89	DEFICIT - Pine orange flavour 320g tub (Faction Labs)	Australia	Targeted Police / Customs	Illegal Source	dietary supplement		Powder	N/A	L-DOPA	4	mg/g
98	90	DEFICIT - Kiwi mango flavour 320g tub (Faction Labs)	Australia	Targeted Police / Customs	Illegal Source	dietary supplement		Powder	Undeclared ingredient	L-DOPA	3.7	mg/g
99	91	DEFICIT – Passionfruit flavour 320g tub (Faction Labs)	Australia	Targeted Police / Customs	Illegal Source	dietary supplement		Powder	Undeclared ingredient	L-DOPA	3.6	mg/g
100	92	Dabur Shilajit Gold	Australia	Targeted Police / Customs	Illegal Source	dietary supplement		Capsule	Mucuna Pruriens (L-Dopa) - 10mg	L-DOPA	10.4	mg/capsule
101	93	DISORDER Pre-workout Red Russian Raspberry flavour powder	Australia	Targeted Police / Customs	Illegal Source	dietary supplement		Powder	Undeclared ingredient	L-DOPA	6.5	mg/g
102	94	Serenity	ES	Police	Illegal Source	Food supplement	Melatonin	Capsules	Melatonin	Melatonin	about 12	mg/capsule
103	95	MP Melatonina	ES	Retail pharmacie	Legal Source	Raw material	Melatonin	Powder	Melatonin	Melatonin	about 551	mg/g powder
104	97	Unknown - Max (capsules with greenish-brown powder)	ES	Police	Illegal Source	Illegal medicine	Sexual enhancement	Capsules	Unknown	Mitragynine	about 5.5	mg/capsule
105	98	Vilafinil	ES	Police	Illegal Source	Illegal medicine	Modafinil	Tablets	Modafinil	Modafinil
106	99	SlimRoast Optimum Dark Roast Coffee	ES	Police	Illegal Source	Food supplement	Slimming agent, imporves mood and focus	Powder	Unknown	DMAA
107	100	Piracetam AL. 1200	Poland	Targeted Police / Customs	Illegal Source	medicine	nootropic	Tablets	piracetam 1200 mg	piracetam	unknown
108	101	Mung Bean Protein	Poland	Targeted Police / Customs	Illegal Source	substance	nootropic	Powder	unknown	DMAA	unknown
109	102	Hell Fire	Poland	Targeted Police / Customs	Illegal Source	Food supplements	nootropic	Capsules	Caffeine Anhydrous 150 mg, Ephedra Extract (leaves) 150 mg, Proprietery Blend 235 mg: Senegalia berlandieri (Yelding Phenylethylamine Alkaloids), 2-Aminoisoheptane HCl, Black Tea Extract, Higenamine HCl, Rauwolfia Serpentine Extract (Bark), Evodiamine, Rutacarpine, Peppermint Extract, (leaves), Black Pepper Extract (98% Piperine).	evodiamine	unknown
110	103	Black Mamba	Poland	Targeted Police / Customs	Illegal Source	Food supplements	nootropic	Capsules	Caffeine Anhydrous 200 mg, Ephedra Extract (leaves) 65 mg, Proprietery Blend 290 mg: Senegalia berlandieri (Yelding Phenylethylamine Alkaloids), 2-Aminoisoheptane HCl, Caralluma extract (standarized for Pregnane Glycosides) (cactus), Phenylalanine, Synephrine HCl, Naringen (fruit), 6,7 Dihydoxybergamottin (fruit), Hordenine HCl, Evodiae rutaecarpa 98% extract (fruit), Yohimbine HCl.	evodiamine	unknown
111	104	Lipodrene Hardcore	Poland	Targeted Police / Customs	Illegal Source	Food supplements	nootropic, slimming	Tablets	Proprietery Blend with Thermo-Rx Technologies 325 mg: Ephedra Extract 25 mg, Senegalia Berlandieri Extract, (leaves), (Yelding Phenylethylamine Alkaloids), 2-Aminoisoheptane HCl, Citrus Aurantium 60% Extract (supplying 20 mg synephrine alcaloids), Cassia Nomame (plant), Naringen (fruit), Evodiamine, 5-Methoxytryptamine HCl, Yohimbe 8% Extract (bark). Proprietary Tri-Xantine Blend 335 mg: Guayusa …	evodiamine	unknown
112	105	Vicebrol Forte	Poland	Targeted Police / Customs	Illegal Source	medicine	nootropic	Tablets	vinpocetine 10 mg	vinpocetine	unknown
113	106	Mexidol Forte 250	Poland	Targeted Police / Customs	Illegal Source	medicine	nootropic, antiepileptic, anxiolytic	Tablets	emoxypine succinate 250 mg	emoxypine	unknown
114	107	the box with the inscription Mex	Poland	Targeted Police / Customs	Illegal Source	like a medicine	nootropic, antiepileptic, anxiolytic	Capsules	unknown	emoxypine	unknown
115	108	Piracetam	Poland	Targeted Police / Customs	Illegal Source	Food supplements	nootropic	Powder	piracetam 500 g	piracetam	unknown
116	109	Modafin	Poland	Targeted Police / Customs	Illegal Source	Food supplements	nootropic	Tablets	modafinil 200 mg	modafinil	unknown
117	110	Rapofil-200	Poland	Targeted Police / Customs	Illegal Source	like a medicine	nootropic	Tablets	modafinil 200 mg	modafinil	unknown
118	111	Modvigil-200	Poland	Targeted Police / Customs	Illegal Source	like a medicine	nootropic	Tablets	modafinil 200 mg	modafinil	unknown
119	112	Show Time Sting Orange flavour	Poland	Sanitary Inspection	Legal Source	Food supplements	nootropic, doping	Powder	beta-alanine, arginine alpha-ketoglutarate, tuarin, tyrosine, N acetyl L-carnitine, yerba mate extract, bitter orange peel extract, guarana, caffeine, schizandrol A, magnesium salt of citric acid, thiamine hydrochloride, pyrodoxine hydrochloride, cyanocobalamin, huperzine A (50 µg),	huperzine	unknown
120	113	Hupercyna A	Poland	Sanitary Inspection	Legal Source	Food supplements	nootropic,	Tablets	Huperzine A extract 200 µg	huperzine	unknown
121	114	Hupercyna A	Poland	Sanitary Inspection	Legal Source	Food supplements	nootropic,	Tablets	Huperzine A extract 200 µg	huperzine	unknown
122	115	Melatonin 5mg Kapseln	Germany-CVUA	pharmacy	pharmacy	food supplement	sleep aid	capsule	5 mg Melatonin	Melatonin	4,9 mg	1 capsule
123	116	Tablets with unknown substance	Germany-CVUA	customs	unknown	unknown	unknown	tablet	none	Melatonin	20,3 mg	1 tablet
124	117	Capsules with unknown substance	Germany-CVUA	customs	unknown	unknown	unknown	capsule	none	Melatonin	12,1 mg	1 capsule
125	118	Wunderwaffe - Pre-Workout Booster	Germany-CVUA	Europe	retailer	food suplement	workout	powder	60 mg DMAA 5 mg Yohimbine HCl	DMAA	2,9 mg	g
126	119	Greendoc Schneller einschlafen Melatonin Forte	Germany-LLBB	Commercial shop	Legal Source	Food supplements	oral use	Tablets		Melatonin	1.17	mg/tablet
127	120	Schlaf Gut	Germany-LLBB	Phamacy	Legal Source	Food supplements	oral use	Capsules		Melatonin	1	mg/capsule
128	121	Solidmind Sleep	Germany-LLBB	Commercial shop	Legal Source	Food supplements	oral use	Powder (sachet)		Melatonin	0.93	mg/sachet
129	122	Dr. Theiss Melatonin Einschlaf-Spray	Germany-LLBB	Phamacy	Legal Source	Food supplements	oral use	Spray		Melatonin	1.07	mg/spray bursts
130	123	Schaebens Schlaf-Komplex	Germany-LLBB	Commercial shop	Legal Source	Food supplements	oral use	Tablets		Melatonin	0.54	mg/tablet
131	124	tetesept Melatonin + B-Vitamine	Germany-LLBB	Commercial shop	Legal Source	Food supplements	oral use	Tablets		Melatonin	0.764	mg/tablet
132	125	SilaVit Melatonin Kapseln	Germany-LLBB	Other	Unknown	Food supplements	oral use	Capsules		Melatonin	0.5	mg/capsule
133	126	Sleep Support	Germany-LLBB	Unknown	Unknown	Food supplements	oral use	Capsules		Melatonin	0.951	mg/capsule
134	127	C-Activ-Plus Fruchtgummis	Germany-LLBB	Unknown	Unknown	Food supplements	oral use	Fruit gum		Melatonin	3	mg/fruit gum
135	128	Biocannovea Night Chill Entspannungskomplex für die Nacht	Germany-LLBB	Unknown	Unknown	Food supplements	oral use	Solution		Melatonin	3.54	mg/10 drops
136	129	Sanaleo Traumkapseln mit CBD und Melatonin	Germany-LLBB	Other	Unknown	Food supplements	oral use	Capsules		Melatonin	0.49	mg/capsule
137	130	Schaebens Schlaf-Komplex	Germany-LLBB	Commercial shop	Legal Source	Food supplements	oral use	Tablets		Melatonin	0.54	mg/tablet
138	131	Phenibut HCl Capsules 250 mg	Germany-LLBB	Custom	Illegal Source	Food supplements	oral use	Capsules		Phenibut	250	mg/capsule
139	132	Green Malay Kratom	Germany-LLBB	Custom	Illegal Source	Food supplements	oral use	Powder		Mitragynine
140	133	Hum skinny bird	Germany-LLBB	Commercial shop	Legal Source	Food supplements	oral use	Capsules		5-HTP	100	mg/capsule
141	134	Onnit New Mood	Germany-LLBB	Other	Unknown	Food supplements	oral use	Capsules		5-HTP	75.2	mg/capsule
142	135	Nyght	Germany-LLBB	Other	Unknown	Food supplements	oral use	Solution		5-HTP	0.705	mg/mL
143	136	Naurum n:sleep	Germany-LLBB	Other	Unknown	Food supplements	oral use	Capsules		5-HTP
144	137	Alpha Brain	Germany-LLBB	Other	Unknown	Food supplements	oral use	Capsules		Huperzin A	0.2	mg/capsule
145	138	Renew - Deep sleep & HGH support formula	Luxembourg	customs	internet	Food supplements	oral use	Capsules	Melatonin 10 mg	melatonin	2.17	mg/unit
146	139	Natrol Melatonin Sleep	Luxembourg	customs	internet	Food supplements	oral use	Tablets	Melatonin 5 mg	melatonin	5.57	mg/unit
147	140	Vitacost Melatonin 5 mg	Luxembourg	customs	internet	Food supplements	oral use	Tablets	Melatonin 5 mg	melatonin	4.8	mg/unit
148	141	21st Century Melatonin 10 mg	Luxembourg	customs	internet	Food supplements	oral use	Tablets	Melatonin 10 mg	melatonin	10.52	mg/unit
149	142	Puritan's Pride Super Strength Melatonin	Luxembourg	customs	internet	Food supplements	oral use	Capsules	Melatonin 10 mg	melatonin	11.32	mg/unit
150	143	Eurovital Melatonin 10 mg	Luxembourg	customs	internet	Food supplements	oral use	Tablets	Melatonin 10 mg	melatonin	12.09	mg/unit
151	144	Piping Rock Melatonin	Luxembourg	customs	internet	Food supplements	oral use	Tablets	Melatonin 10 mg	melatonin	11.71	mg/unit
152	145	Sono Perfeito	Luxembourg	customs	internet	Food supplements	oral use	Capsules	Melatonin 3 mg	melatonin	1.19	mg/unit
153	146	Sono Perfeito	Luxembourg	customs	internet	Food supplements	oral use	Capsules	Melatonin 3 mg	melatonin	1.1	mg/unit
154	147	Modalert 200	Luxembourg	customs	Illegal Source	sf medicine	oral use	Tablets	Modafinil 200 mg	modafinil	195.553	mg/unit
155	148	Modalert 200	Luxembourg	customs	Illegal Source	sf medicine	oral use	Tablets	Modafinil 200 mg	modafinil	195.491	mg/unit
156	149	Modalert 200	Luxembourg	customs	Illegal Source	sf medicine	oral use	Tablets	Modafinil 200 mg	modafinil	194.13	mg/unit
157	150	Modvigil-200, Modafinil Tablets USP	Luxembourg	customs	Illegal Source	sf medicine	oral use	Tablets	Modafinil 200 mg	modafinil	187.773	mg/unit
158	151	Modalert 200	Luxembourg	customs	Illegal Source	sf medicine	oral use	Tablets	Modafinil 200 mg	modafinil	193.614	mg/unit
159	152	Modalert 200	Luxembourg	customs	Illegal Source	sf medicine	oral use	Tablets	Modafinil 200 mg	modafinil	193.993	mg/unit
160	153	Modvigil-200, Modafinil Tablets USP	Luxembourg	customs	Illegal Source	sf medicine	oral use	Tablets	Modafinil 200 mg	modafinil	195.348	mg/unit
161	154	Modvigil-200, Modafinil Tablets USP	Luxembourg	customs	Illegal Source	sf medicine	oral use	Tablets	Modafinil 200 mg	modafinil	192.02	mg/unit
162	155	Modafil MD 200	Luxembourg	customs	Illegal Source	sf medicine	oral use	Tablets	Modafinil 200 mg	modafinil	189.249	mg/unit
163	156	Modalert 200	Luxembourg	customs	Illegal Source	sf medicine	oral use	Tablets	Modafinil 200 mg	modafinil	193.69	mg/unit
164	157	Modalert 200	Luxembourg	customs	Illegal Source	sf medicine	oral use	Tablets	Modafinil 200 mg	modafinil	195.21	mg/unit
165	158	Modafinil MD 200	Luxembourg	customs	Illegal Source	sf medicine	oral use	Tablets	Modafinil 200 mg	modafinil	197.33	mg/unit
166	159	Modvigil-200, Modafinil Tablets USP	Luxembourg	customs	Illegal Source	sf medicine	oral use	Tablets	Modafinil 200 mg	modafinil	193.05	mg/unit
